# Supplementary material for: An Accessible Method to Improve the Stability and Reusability of Porcine Pancreatic α-Amylase via Immobilization in Gellan-Based Hydrogel Particles Obtained by Ionic Cross-Linking with Mg2+ Ions
Source: Molecules. 2023 Jun 11;28(12):4695. doi: 10.3390/molecules28124695 (PMC10302431; doi:10.3390/molecules28124695)
Supplement: Supplementary file 1 [file molecules-28-04695-s001.zip]

Archive with 1 entries (1 files):
- molecules-2341679-supplementary.pdf
